# Supplementary material for: Selection of a Novel DNA Aptamer Specific for 5-Hydroxymethylfurfural Using Capture-SELEX
Source: Biosensors (Basel). 2023 May 22;13(5):564. doi: 10.3390/bios13050564 (PMC10216551; doi:10.3390/bios13050564)
Supplement: Supplementary file 1 [file biosensors-13-00564-s001.zip]

Archive with 1 entries (1 files):
- biosensors-2375276-supplementary.pdf
